# Supplementary material for: Association and Validation of Yield-Favored Alleles in Chinese Cultivars of Common Wheat (Triticumaestivum L.)
Source: PLoS One. 2015 Jun 11;10(6):e0130029. doi: 10.1371/journal.pone.0130029 (PMC4466017; doi:10.1371/journal.pone.0130029)
Supplement: S1 Table — (XLSX) [file pone.0130029.s001.xlsx]

## Sheet: S1 Table
S1 Table The 230 wheat accessions used in association analysis
#Accession numbers are obtained from the database of Chinese Crop Germplasm Information System (CGRIS) (http://www.cgris.net/)
Code	Cultivar name	Origin	Accession number#	Spring or Winter	09YZ			09CD
					Heading date	Flowering date	Maturing date	Heading date	Flowering date	Maturing date
1	Shangluo 76(57)22-0-8-7-2	Shanxi	ZM023572	semi-spring	2009-04-12 16:00:00	2009-04-20	2009-05-24 08:00:00	2009-03-20	2009-03-27	2009-05-01
2	54404(Lu)	Shandong	ZM015786	winter	2009-04-15 08:00:00	2009-04-22 08:00:00	2009-05-27 08:00:00	2009-03-30	2009-04-08	2009-05-13
3	Ai 73	Anhui	ZM015488	spring	2009-04-12 16:00:00	2009-04-20	2009-05-24 08:00:00	2009-03-27	2009-04-07	2009-05-12
4	Aiganzao	Jiangsu	ZM010197	semi-winter	2009-04-16	2009-04-21	2009-05-26	2009-03-31	2009-04-09	2009-05-14
5	Baiquan 565	Henan	ZM009488	semi-winter	2009-04-17 08:00:00	2009-04-26 08:00:00	2009-05-31 16:00:00	2009-03-30	2009-04-09	2009-05-14
6	Beijing 10	Beijing	ZM008965	winter	2009-04-16	2009-04-24 08:00:00	2009-05-26 16:00:00	2009-03-30	2009-04-07	2009-05-12
7	Beijing 11	Beijing	ZM008966	winter	2009-04-11 16:00:00	2009-04-19 12:00:00	2009-05-25 08:00:00	2009-03-28	2009-04-10	2009-05-15
8	Beijing 12	Beijing	ZM008967	winter	2009-04-15 08:00:00	2009-04-21 08:00:00	2009-05-27 16:00:00	2009-04-01	2009-04-08	2009-05-13
9	Beijing 5	Beijing	ZM013239	winter	2009-04-17 08:00:00	2009-04-23	2009-05-26 16:00:00	2009-04-01	2009-04-08	2009-05-13
10	Bimai 6	Guizhou	ZM016876	semi-winter	2009-04-14 16:00:00	2009-04-21	2009-05-27 16:00:00	2009-03-27	2009-04-07	2009-05-12
11	Bima 1	Shanxi	ZM009591	semi-winter	2009-04-14	2009-04-22 08:00:00	2009-05-30 08:00:00	2009-03-27	2009-04-08	2009-05-13
12	Bima 4	Shanxi	ZM009594	winter	2009-04-16	2009-04-21 16:00:00	2009-05-27 08:00:00	2009-03-30	2009-04-07	2009-05-12
13	Boai 7023	Henan	Unknown	spring	2009-04-13 08:00:00	2009-04-20 08:00:00	2009-05-25 16:00:00	2009-03-27	2009-04-06	2009-05-11
14	Chuan 78001	Sichuan	ZM016703	semi-winter	2009-04-09 08:00:00	2009-04-18	2009-05-26	2009-03-22	2009-03-31	2009-05-05
15	Chuan 80-466	Sichuan	ZM023194	semi-winter	2009-04-11 16:00:00	2009-04-20	2009-05-27	2009-03-23	2009-04-01	2009-05-06
16	E 1161	Hubei	ZM016330	semi-winter	2009-04-09 08:00:00	2009-04-16 16:00:00	2009-05-23 08:00:00	2009-03-20	2009-03-27	2009-05-01
17	Emai 9	Hubei	ZM016503	semi-spring	2009-04-12 08:00:00	2009-04-20	2009-05-25	2009-03-23	2009-04-03	2009-05-08
18	Fufan 17	Fujian	ZM010362	spring	2009-04-09 16:00:00	2009-04-19 16:00:00	2009-05-26 08:00:00	2009-03-22	2009-03-29	2009-05-03
19	Fumian 2	Fujian	ZM022671	spring	2009-04-13	2009-04-20 08:00:00	2009-05-25	2009-03-22	2009-03-30	2009-05-04
20	Gan 83(Yuan 45)-5-4-42	Gansu	ZM018328	spring	2009-04-10 08:00:00	2009-04-19 08:00:00	2009-05-25 16:00:00	2009-03-24	2009-04-03	2009-05-08
21	Gan mai 7	Gansu	ZM009802	semi-spring	2009-04-11 16:00:00	2009-04-20	2009-05-24 16:00:00	2009-03-24	2009-04-03	2009-05-08
22	Gaocheng 8901	Hebei	Unknown	semi-winter	2009-04-14	2009-04-20 08:00:00	2009-05-23 16:00:00	2009-03-27	2009-04-07	2009-05-12
23	Haining 75-39	Zhejiang	ZM015264	semi-spring	2009-04-10	2009-04-18	2009-05-24	2009-03-22	2009-03-30	2009-05-04
24	Hanxuan 10	Shanxi	ZM009364	winter	2009-04-19	2009-04-25 16:00:00	2009-05-31	2009-03-31	2009-04-08	2009-05-13
25	Hechun 12	Heilongjiang	ZM009678	spring	2009-04-16 16:00:00	2009-04-23	2009-05-29 08:00:00	2009-03-27	2009-04-05	2009-05-10
26	Hei 86-30	Heilongjiang	ZM022170	semi-winter	2009-04-25 16:00:00	2009-04-29	2009-06-01
27	Hua 882793	Henan	ZM022867	winter	2009-04-11 16:00:00	2009-04-20	2009-05-23 16:00:00	2009-03-26	2009-04-08	2009-05-13
28	Huapei 128-8	Henan	ZM015947	semi-spring	2009-04-14 16:00:00	2009-04-20 16:00:00	2009-05-26 08:00:00	2009-03-27	2009-04-05	2009-05-10
29	Huapei 128 baida	Henan	ZM015948	semi-winter	2009-04-13 08:00:00	2009-04-20	2009-05-24 08:00:00	2009-03-25	2009-04-04	2009-05-09
30	Huapei 64-2	Henan	ZM015936	winter	2009-04-13 16:00:00	2009-04-20 16:00:00	2009-05-26	2009-03-27	2009-04-08	2009-05-13
31	Jinan 14	Shandong	ZM015683	winter	2009-04-13 16:00:00	2009-04-20	2009-05-25 08:00:00	2009-03-28	2009-04-09	2009-05-14
32	Jinan 16	Shandong	Unknown	semi-winter	2009-04-15 08:00:00	2009-04-20 16:00:00	2009-05-26 08:00:00	2009-03-30	2009-04-09	2009-05-14
33	Jinan 8	Shandong	ZM009396	winter	2009-04-16	2009-04-22 16:00:00	2009-05-27	2009-04-01	2009-04-08	2009-05-13
34	Jimai 24	Hebei	ZM017723	semi-winter	2009-04-16 16:00:00	2009-04-22	2009-05-26 16:00:00	2009-03-30	2009-04-08	2009-05-13
35	Jimai 36	Hebei	ZM021382	semi-winter	2009-04-16	2009-04-20 16:00:00	2009-05-25	2009-03-30	2009-04-07	2009-05-12
36	Jinmai 33	Shanxi	ZM010374	semi-winter	2009-04-09 08:00:00	2009-04-19 08:00:00	2009-05-27	2009-03-26	2009-04-05	2009-05-10
37	Jinmai 52	Shanxi	ZM010377	spring	2009-04-08	2009-04-18	2009-05-28	2009-03-19	2009-03-30	2009-05-04
38	Jingdong 8	Beijing	Unknown	winter	2009-04-13 08:00:00	2009-04-20 08:00:00	2009-05-25 08:00:00	2009-04-01	2009-04-08	2009-05-13
39	Jingzuo 236	Beijing	ZM008982	winter	2009-04-13 08:00:00	2009-04-20 16:00:00	2009-05-25 16:00:00	2009-03-30	2009-04-07	2009-05-12
40	Jingzhou 1	Hubei	ZM010327	spring	2009-04-10 08:00:00	2009-04-20	2009-05-27 16:00:00	2009-03-23	2009-04-01	2009-05-06
41	Jingzhou 66	Hubei	ZM010332	semi-winter	2009-04-10 16:00:00	2009-04-20	2009-05-28	2009-03-25	2009-04-05	2009-05-10
42	Kaifeng 10	Henan	ZM009502	spring	2009-04-14	2009-04-20 16:00:00	2009-05-27	2009-03-31	2009-04-11	2009-05-16
43	Kechun 5	Beijing	ZM009052	semi-spring	2009-04-07	2009-04-17	2009-05-24 16:00:00	2009-03-15	2009-03-25	2009-05-01
44	Kejin 6	Heilongjiang	ZM009702	winter	2009-04-25 16:00:00	2009-04-30 08:00:00	2009-06-03
45	Linnong 14	Gansu	ZM009911	spring	2009-04-14	2009-04-19 16:00:00	2009-05-25 16:00:00	2009-03-27	2009-03-31	2009-05-05
46	Longchun 11	Gansu	ZM017327	spring	2009-04-11 08:00:00	2009-04-20 08:00:00	2009-05-28 16:00:00	2009-03-21	2009-03-29	2009-05-03
47	Lumai 17	Shandong	ZM022722	winter	2009-04-16	2009-04-21 16:00:00	2009-05-29	2009-03-31	2009-04-10	2009-05-15
48	Lumai 23	Shandong	Unknown	semi-winter	2009-04-14 16:00:00	2009-04-20	2009-05-24 08:00:00	2009-03-27	2009-04-05	2009-05-10
49	Lumai 2	Shandong	ZM015831	winter	2009-04-15 08:00:00	2009-04-20 16:00:00	2009-05-25 16:00:00	2009-03-30	2009-04-07	2009-05-12
50	Lumai 3	Shandong	ZM015832	winter	2009-04-14	2009-04-20	2009-05-25	2009-03-30	2009-04-08	2009-05-13
51	Mazhamai	Shanxi	ZM004160	semi-winter	2009-04-14 16:00:00	2009-04-23	2009-05-30	2009-03-30	2009-04-10	2009-05-15
52	Mengke 3C	Anhui	ZM015479	spring	2009-04-07	2009-04-15	2009-05-24 16:00:00	2009-03-19	2009-03-26	2009-05-01
53	Miannong 4	Sichuan	Unknown	spring	2009-04-16	2009-04-22 08:00:00	2009-05-30 08:00:00	2009-03-30	2009-04-08	2009-05-13
54	Mianyang 15	Sichuan	Unknown	spring	2009-04-10	2009-04-16 16:00:00	2009-05-22	2009-03-23	2009-04-01	2009-05-06
55	Mexipak 66	Mexico	MY002004	spring	2009-04-15	2009-04-21 16:00:00	2009-05-28 12:00:00	2009-03-25	2009-04-05	2009-05-10
56	Nannongdaheimang	Jiangsu	ZM010186	spring	2009-04-10 08:00:00	2009-04-19 08:00:00	2009-05-24	2009-03-22	2009-03-31	2009-05-05
57	Ninai 8628	Jiangsu	ZM014889	spring	2009-04-12 16:00:00	2009-04-19	2009-05-27	2009-03-21	2009-03-25	2009-05-01
58	Ningmai 3	Jiangsu	ZM010194	spring	2009-04-12 08:00:00	2009-04-20	2009-05-25	2009-03-23	2009-04-01	2009-05-06
59	Ningmai 6	Jiangsu	ZM014848	semi-winter	2009-04-10 08:00:00	2009-04-16 16:00:00	2009-05-22 16:00:00	2009-03-24	2009-04-02	2009-05-07
60	Ningmai 8	Jiangsu	Unknown	spring	2009-04-13 08:00:00	2009-04-20 08:00:00	2009-05-25	2009-03-25	2009-04-05	2009-05-10
61	Ningmai 9	Jiangsu	Unknown	spring	2009-04-12 08:00:00	2009-04-21	2009-05-28	2009-03-20	2009-03-28	2009-05-02
62	Ningmaizi32	Jiangsu	ZM025004	spring	2009-04-12	2009-04-20	2009-05-26	2009-03-22	2009-03-31	2009-05-05
63	Nongda 195	Beijing	Unknown	semi-winter	2009-04-10 16:00:00	2009-04-18 16:00:00	2009-05-23 08:00:00	2009-03-27	2009-04-09	2009-05-14
64	Pumai 1	Fujian	ZM010384	spring	2009-04-10	2009-04-17 08:00:00	2009-05-24 16:00:00	2009-03-22	2009-04-01	2009-05-06
65	Pulin 5	Fujian	ZM009614	semi-winter	2009-04-14	2009-04-21 08:00:00	2009-05-28	2009-03-27	2009-04-07	2009-05-12
66	Qianhuan 2	Guizhou	ZM016945	winter	2009-04-13 08:00:00	2009-04-20	2009-05-25 08:00:00	2009-03-26	2009-04-05	2009-05-10
67	Qianhuan 3	Guizhou	ZM016946	semi-spring	2009-04-10 08:00:00	2009-04-18	2009-05-21 16:00:00	2009-03-23	2009-04-02	2009-05-07
68	Qingchun 1	Qinghai	ZM009576	winter	2009-04-20 16:00:00	2009-04-25 16:00:00	2009-05-30
69	Shannongfu 63	Shandong	Unknown	winter	2009-04-12 08:00:00	2009-04-20	2009-05-24 08:00:00	2009-03-24	2009-04-04	2009-05-09
70	Shan 253	Shanxi	Unknown	semi-winter	2009-04-10	2009-04-18 16:00:00	2009-05-25 08:00:00	2009-03-25	2009-04-06	2009-05-11
71	Shan 76(73)33-6	Shanxi	ZM018273	semi-spring	2009-04-07 08:00:00	2009-04-16 08:00:00	2009-05-26 08:00:00	2009-03-20	2009-03-28	2009-05-02
72	Shan 7859	Shanxi	Unknown	semi-winter	2009-04-12 16:00:00	2009-04-20	2009-05-25	2009-03-27	2009-04-08	2009-05-13
73	Shan 8242-37	Shanxi	ZM024777	semi-spring	2009-04-14 08:00:00	2009-04-20	2009-05-23	2009-03-25	2009-04-05	2009-05-10
74	Shanmai 150	Shanxi	ZM024903	semi-winter	2009-04-11 16:00:00	2009-04-18 16:00:00	2009-05-23 08:00:00	2009-03-23	2009-04-04	2009-05-09
75	Shannong 17	Shanxi	ZM009568	spring	2009-04-11 08:00:00	2009-04-19 08:00:00	2009-05-21 16:00:00	2009-03-21	2009-04-01	2009-05-06
76	Shannong 21	Shanxi	ZM009584	spring	2009-04-14	2009-04-20 16:00:00	2009-05-26 16:00:00	2009-03-25	2009-04-04	2009-05-09
77	Shanyou 225	Shanxi	ZM024772	winter	2009-04-16	2009-04-21	2009-05-26	2009-03-30	2009-04-09	2009-05-14
78	Shangluo 76(57)22-8-1	Shanxi	ZM023577	semi-spring	2009-04-10	2009-04-20	2009-05-26 08:00:00	2009-03-20	2009-03-27	2009-05-01
79	Shangluo 76(57)22-8-7-1-5	Shanxi	ZM023579	semi-winter	2009-04-11	2009-04-19 16:00:00	2009-05-28 16:00:00	2009-03-21	2009-03-27	2009-05-01
80	Shi 4414	Hebei	ZM009119	winter	2009-04-11 16:00:00	2009-04-20	2009-05-25 08:00:00	2009-03-25	2009-04-06	2009-05-11
81	Shijiazhuang 72	Hebei	ZM009113	winter	2009-04-13	2009-04-20 08:00:00	2009-05-25 08:00:00	2009-03-24	2009-04-06	2009-05-11
82	Sumai 1	Jiangsu	ZM010240	semi-winter	2009-04-12	2009-04-20	2009-05-25 08:00:00	2009-03-26	2009-04-05	2009-05-10
83	Sumai 2	Jiangsu	ZM010241	spring	2009-04-10	2009-04-19 08:00:00	2009-05-25	2009-03-22	2009-04-02	2009-05-07
84	Sumai 5	Jiangsu	Unknown	spring	2009-04-08	2009-04-16 16:00:00	2009-05-23	2009-03-22	2009-03-31	2009-05-05
85	Sumai 6	Jiangsu	Unknown	spring	2009-04-08 16:00:00	2009-04-19	2009-05-24 16:00:00	2009-03-20	2009-03-27	2009-05-01
86	Suinong 3	Henan	ZM009520	semi-winter	2009-04-09	2009-04-18 16:00:00	2009-05-28	2009-03-20	2009-03-28	2009-05-02
87	Taiyuan 567	Shanxi	ZM009189	winter	2009-04-14	2009-04-21	2009-05-25	2009-03-30	2009-04-11	2009-05-16
88	Wanmai 17	Anhui	Unknown	spring	2009-04-13 08:00:00	2009-04-18 16:00:00	2009-05-24 08:00:00
89	Wanmai 18	Anhui	Unknown	semi-winter	2009-04-14	2009-04-20	2009-05-24	2009-03-26	2009-04-05	2009-05-10
90	Wanmai 32	Anhui	Unknown	semi-winter	2009-04-12	2009-04-18 16:00:00	2009-05-23 16:00:00	2009-03-25	2009-04-03	2009-05-08
91	Wanpin 8056	Anhui	ZM022535	spring	2009-04-12 08:00:00	2009-04-20	2009-05-25	2009-03-22	2009-03-31	2009-05-05
92	Wanxi 7751	Anhui	ZM022518	spring	2009-04-09 16:00:00	2009-04-17 16:00:00	2009-05-26	2009-03-19	2009-03-27	2009-05-01
93	Wannian 2	Jiangxi	ZM010306	semi-winter	2009-04-10 16:00:00	2009-04-19 16:00:00	2009-05-27 16:00:00	2009-03-23	2009-04-04	2009-05-09
94	Wangmai 15	Jiangsu	ZM010243	semi-winter	2009-04-14 16:00:00	2009-04-21	2009-05-26 16:00:00	2009-03-29	2009-04-09	2009-05-14
95	Weidong 8	Shanxi	ZM009267	semi-winter	2009-04-15 08:00:00	2009-04-20 16:00:00	2009-05-25 16:00:00	2009-03-29	2009-04-09	2009-05-14
96	Wenmai 8	Henan	ZM025399	semi-winter	2009-04-11 16:00:00	2009-04-20 08:00:00	2009-05-24 16:00:00	2009-03-25	2009-04-06	2009-05-11
97	Wu 7815-4-1	Anhui	ZM015297	spring				2009-03-23	2009-03-31	2009-05-05
98	Xi'an 8	Shanxi	Unknown	semi-winter	2009-04-13	2009-04-20	2009-05-24	2009-03-28	2009-04-07	2009-05-12
99	Xi'anshixinmai	Shanxi	ZM017092	winter	2009-04-14	2009-04-20	2009-05-25	2009-03-30	2009-04-08	2009-05-13
100	Xinong 2611	Shanxi	Unknown	winter	2009-04-10	2009-04-18	2009-05-23 08:00:00	2009-03-23	2009-04-03	2009-05-08
101	Xiang 1437	Hunan	ZM018101	semi-spring	2009-04-07 08:00:00	2009-04-17	2009-05-23 16:00:00	2009-03-19	2009-03-30	2009-05-04
102	Xiang 1445	Hunan	ZM018104	semi-spring	2009-04-12	2009-04-18 16:00:00	2009-05-23 16:00:00	2009-03-23	2009-04-01	2009-05-06
103	Xiang 1479	Hunan	ZM018123	semi-spring	2009-04-12	2009-04-19 08:00:00	2009-05-25 08:00:00	2009-03-24	2009-04-03	2009-05-08
104	Xiang 673-1	Hunan	ZM018049	semi-spring	2009-04-17 08:00:00	2009-04-20 16:00:00	2009-05-25 08:00:00	2009-03-27	2009-04-05	2009-05-10
105	Xiang 675-2	Hunan	ZM018052	semi-spring	2009-04-10 16:00:00	2009-04-19 08:00:00	2009-05-21 08:00:00	2009-03-22	2009-04-02	2009-05-07
106	Xiang 1599	Hunan	ZM016567	semi-spring	2009-04-13 08:00:00	2009-04-20 08:00:00	2009-05-25	2009-03-24	2009-04-03	2009-05-08
107	Xiang IR(2)	Hunan	ZM016549	semi-spring	2009-04-11	2009-04-20 16:00:00	2009-05-28 16:00:00	2009-03-22	2009-03-31	2009-05-05
108	Xiangmai 10	Hunan	ZM016606	spring	2009-04-10 16:00:00	2009-04-17 08:00:00	2009-05-24 08:00:00	2009-03-21	2009-03-27	2009-05-01
109	Xiangnong 153-27	Hunan	ZM018155	semi-spring	2009-04-12 16:00:00	2009-04-20	2009-05-25 08:00:00	2009-03-24	2009-04-04	2009-05-09
110	Xiangnong 7984-26-1	Hunan	ZM018167	semi-spring	2009-04-13	2009-04-23	2009-05-29	2009-03-21	2009-03-27	2009-05-01
111	Xiangnong 13744-(19-22)	Hunan	ZM023176	semi-winter	2009-04-14 16:00:00	2009-04-20 08:00:00	2009-05-24 16:00:00	2009-03-26	2009-04-05	2009-05-10
112	Xiangnong 3099-2	Hunan	ZM016597	spring	2009-04-06 08:00:00	2009-04-14	2009-05-23	2009-03-17	2009-03-26	2009-05-01
113	Xiangnong 4053-16-0-20	Hunan	ZM016600	spring	2009-04-06 08:00:00	2009-04-15 08:00:00	2009-05-23	2009-03-19	2009-03-28	2009-05-02
114	Xiangmai 5	Hubei	ZM016512	spring	2009-04-12 08:00:00	2009-04-20	2009-05-23	2009-03-23	2009-04-02	2009-05-07
115	Xiaoyan 168	Shanxi	ZM023497	winter	2009-04-13	2009-04-20	2009-05-24 08:00:00	2009-03-27	2009-04-05	2009-05-10
116	Xiaoyan 54	Shanxi	Unknown	winter	2009-04-13	2009-04-22	2009-05-29	2009-03-27	2009-04-07	2009-05-12
117	Xiaoyan 5	Shanxi	ZM017078	winter	2009-04-15 08:00:00	2009-04-20 08:00:00	2009-05-25	2009-03-30	2009-04-09	2009-05-14
118	Xiaoyan 81	Shanxi	Unknown	winter	2009-04-11 16:00:00	2009-04-19 08:00:00	2009-05-23 08:00:00	2009-03-27	2009-04-06	2009-05-11
119	Xiaoyan 96	Shanxi	ZM018254	winter	2009-04-11 16:00:00	2009-04-20 08:00:00	2009-05-25 08:00:00	2009-03-23	2009-04-04	2009-05-09
120	Sudi 8112	Anhui	ZM015335	spring	2009-04-08	2009-04-16	2009-05-24	2009-03-20	2009-03-28	2009-05-02
121	Xuzhou 15	Jiangsu	ZM010217	semi-winter	2009-04-12 16:00:00	2009-04-20	2009-05-25 08:00:00	2009-03-28	2009-04-08	2009-05-13
122	Xuzhou 20	Jiangsu	ZM015104	spring	2009-04-12 16:00:00	2009-04-20	2009-05-24 08:00:00	2009-03-25	2009-04-06	2009-05-11
123	Xuzhou 8785	Jiangsu	ZM022311	spring	2009-04-07 16:00:00	2009-04-18 16:00:00	2009-05-24	2009-03-19	2009-03-27	2009-05-01
124	Xuchang 26	Henan	ZM016194	spring	2009-04-11	2009-04-20	2009-05-26	2009-03-24	2009-04-05	2009-05-10
125	Xuan 7	Jiangsu	ZM015098	semi-winter	2009-04-13 16:00:00	2009-04-20	2009-05-25	2009-03-23	2009-04-04	2009-05-09
126	Yanda 25	Shanxi	ZM009516	winter	2009-04-10 08:00:00	2009-04-18	2009-05-24 08:00:00	2009-03-22	2009-04-01	2009-05-06
127	Yanshi 4	Shanxi	ZM017958	semi-winter	2009-04-10 16:00:00	2009-04-18	2009-05-23	2009-03-20	2009-03-28	2009-05-02
128	Yang 85-85	Jiangsu	Unknown	spring	2009-04-10	2009-04-18 16:00:00	2009-05-25	2009-03-20	2009-03-27	2009-05-01
129	Yangmai 10	Jiangsu	Unknown	spring	2009-04-12	2009-04-18 16:00:00	2009-05-21 16:00:00	2009-03-22	2009-03-31	2009-05-05
130	Yangmai 11	Jiangsu	Unknown	spring	2009-04-10	2009-04-18	2009-05-22	2009-03-19	2009-03-27	2009-05-01
131	Yangmai 13	Jiangsu	Unknown	spring	2009-04-10 08:00:00	2009-04-17 08:00:00	2009-05-21	2009-03-22	2009-03-30	2009-05-04
132	Yangmai 14	Jiangsu	Unknown	spring	2009-04-11 08:00:00	2009-04-18 16:00:00	2009-05-23	2009-03-19	2009-03-29	2009-05-03
133	Yangmai 16	Jiangsu	Unknown	spring	2009-04-12	2009-04-20	2009-05-22	2009-03-21	2009-03-30	2009-05-04
134	Yangmai 6	Jiangsu	ZM022271	semi-spring	2009-04-11	2009-04-18 16:00:00	2009-05-25 08:00:00	2009-03-21	2009-03-31	2009-05-05
135	Yangmai 9	Jiangsu	ZM025137	spring	2009-04-09 16:00:00	2009-04-20	2009-05-25 16:00:00	2009-03-19	2009-03-28	2009-05-02
136	Youzimai	Henan	ZM002798	semi-winter	2009-04-18	2009-04-24 08:00:00	2009-05-30 08:00:00	2009-03-31	2009-04-07	2009-05-12
137	Youyimai	Sichuan	ZM010480	spring	2009-04-14 16:00:00	2009-04-20	2009-05-24 08:00:00	2009-03-23	2009-03-31	2009-05-05
138	Youmangbai 4	Beijing	ZM009059	semi-winter	2009-04-15 08:00:00	2009-04-21 16:00:00	2009-05-26	2009-03-26	2009-04-06	2009-05-11
139	Youmanghong 18	Beijing	ZM009070	winter	2009-04-14	2009-04-21 08:00:00	2009-05-23 08:00:00	2009-03-31	2009-04-11	2009-05-16
140	Youmanghong 8	Beijing	ZM009069	winter	2009-04-14 16:00:00	2009-04-21 08:00:00	2009-05-27 08:00:00	2009-03-30	2009-04-07	2009-05-12
141	Yu 30691-1-3	Henan	ZM016116	winter	2009-04-13	2009-04-21 16:00:00	2009-05-27 08:00:00	2009-03-21	2009-04-01	2009-05-06
142	Yu 30691-3-6	Henan	ZM016120	winter	2009-04-10 08:00:00	2009-04-18 16:00:00	2009-05-27 16:00:00	2009-03-26	2009-04-06	2009-05-11
143	Yu 822367	Henan	ZM016153	winter	2009-04-16	2009-04-21 08:00:00	2009-05-25 08:00:00	2009-03-30	2009-04-09	2009-05-14
144	Yu 85-2325	Henan	ZM016082	winter	2009-04-16	2009-04-22	2009-05-26	2009-03-29	2009-04-06	2009-05-11
145	Yubao 11	Henan	ZM016183	winter	2009-04-13	2009-04-20	2009-05-24 16:00:00	2009-03-25	2009-04-04	2009-05-09
146	Yumai 10	Henan	ZM022975	semi-spring	2009-04-12	2009-04-19 08:00:00	2009-05-23 16:00:00	2009-03-24	2009-04-03	2009-05-08
147	Yumai 13	Henan	Unknown	semi-winter	2009-04-12 04:00:00	2009-04-20	2009-05-24 04:00:00	2009-03-23	2009-04-04	2009-05-09
148	Yumai 15	Henan	ZM025893	semi-spring	2009-04-12 16:00:00	2009-04-20	2009-05-21 16:00:00	2009-03-22	2009-03-31	2009-05-05
149	Yumai 17	Henan	ZM022977	semi-spring	2009-04-10 08:00:00	2009-04-18	2009-05-21 08:00:00	2009-03-21	2009-03-31	2009-05-05
150	Yuanyou-2	Hunan	ZM017976	spring	2009-04-16	2009-04-20 08:00:00	2009-05-24	2009-03-25	2009-04-04	2009-05-09
151	Yuanfeng 175	Shanxi	Unknown	winter	2009-04-15 08:00:00	2009-04-20 16:00:00	2009-05-25 16:00:00	2009-03-31	2009-04-09	2009-05-14
152	Yunmai 27	Yunnan	ZM010547	spring	2009-04-12	2009-04-19 08:00:00	2009-05-25 16:00:00	2009-03-23	2009-04-02	2009-05-07
153	Yunmai 35	Yunnan	ZM016966	semi-spring	2009-04-18 16:00:00	2009-04-25	2009-05-27 08:00:00	2009-03-28	2009-04-05	2009-05-10
154	Zhenongda 85B	Zhejiang	ZM022407	semi-spring				2009-03-19	2009-03-26	2009-05-01
155	Zhen 7485	Jiangsu	ZM010250	spring	2009-04-09 08:00:00	2009-04-18 16:00:00	2009-05-23 16:00:00	2009-03-22	2009-03-29	2009-05-03
156	Zhen 7630	Jiangsu	ZM015139	spring	2009-04-08	2009-04-15	2009-05-23	2009-03-20	2009-03-28	2009-05-02
157	Zhenmai 1	Jiangsu	ZM025175	spring	2009-04-11	2009-04-19 08:00:00	2009-05-24	2009-03-25	2009-04-02	2009-05-07
158	Zheng 6 fu	Henan	ZM009473	semi-winter	2009-04-11 08:00:00	2009-04-20 08:00:00	2009-05-25 08:00:00	2009-03-21	2009-04-02	2009-05-07
159	Zheng 87302-0-12-A	Henan	ZM022904	semi-winter	2009-04-10 08:00:00	2009-04-18	2009-05-24 08:00:00	2009-03-22	2009-04-03	2009-05-08
160	St1472/506	Italy	ZM009472	spring	2009-04-11 16:00:00	2009-04-18 16:00:00	2009-05-25	2009-03-22	2009-03-28	2009-05-02
161	Zhengzhou 17	Henan	ZM009465	spring	2009-04-15 08:00:00	2009-04-20 08:00:00	2009-05-25	2009-03-24	2009-04-04	2009-05-09
162	Zhengzhou 6	Henan	ZM009463	semi-spring	2009-04-12	2009-04-20 08:00:00	2009-05-26 08:00:00	2009-03-23	2009-04-03	2009-05-08
163	Zhengzhou 741	Henan	ZM015988	spring	2009-04-11	2009-04-19 08:00:00	2009-05-21 16:00:00	2009-03-21	2009-03-31	2009-05-05
164	Zhengzhou 9285	Henan	ZM025464	winter	2009-04-14	2009-04-23	2009-05-27 16:00:00	2009-03-23	2009-04-03	2009-05-08
165	Funo	Italy	MY001072	spring	2009-04-16	2009-04-20 16:00:00	2009-05-26 08:00:00	2009-03-27	2009-04-05	2009-05-10
166	Aimengniu	Shandong	ZM015830	winter	2009-04-16	2009-04-23	2009-05-29	2009-03-30	2009-04-07	2009-05-12
167	Anhui 3	Anhui	ZM010261	semi-winter	2009-04-16	2009-04-21 08:00:00	2009-05-26	2009-03-30	2009-04-09	2009-05-14
168	Bainong 3217	Beijing	ZM017936	winter	2009-04-11 16:00:00	2009-04-20	2009-05-24 16:00:00	2009-03-27	2009-04-08	2009-05-13
169	Beijing 841	Beijing	ZM020970	winter	2009-04-16	2009-04-21	2009-05-26	2009-03-30	2009-04-07	2009-05-12
170	Beijing 8	Beijing	ZM008963	winter	2009-04-14 16:00:00	2009-04-21	2009-05-27	2009-03-30	2009-04-08	2009-05-13
171	Chengduguangtou	Sichuan	ZM008365	spring	2009-04-14	2009-04-20 16:00:00	2009-05-25 16:00:00	2009-03-30	2009-04-10	2009-05-15
172	Dixiuzao	Fujian	ZM010368	spring	2009-04-12 08:00:00	2009-04-20	2009-05-24	2009-03-23	2009-04-03	2009-05-08
173	Emai 6	Hubei	ZM010314	semi-winter	2009-04-13 16:00:00	2009-04-20	2009-05-23 08:00:00	2009-03-25	2009-04-05	2009-05-10
174	Fan 6	Sichuan	ZM010450	spring	2009-04-14	2009-04-19 08:00:00	2009-05-25	2009-03-23	2009-03-31	2009-05-05
175	Fengchan 3	Shanxi	Unknown	semi-winter	2009-04-12	2009-04-20	2009-05-26	2009-03-26	2009-04-07	2009-05-12
176	Gan 162	Jiangxi	ZM015580	semi-winter	2009-04-14	2009-04-20	2009-05-25	2009-03-28	2009-04-08	2009-05-13
177	Gaoyou 503	Hebei	ZM024079	semi-winter	2009-04-12	2009-04-20	2009-05-22 08:00:00	2009-03-24	2009-04-05	2009-05-10
178	Jinan 13	Shandong	Unknown	semi-winter	2009-04-13 08:00:00	2009-04-20	2009-05-25	2009-03-27	2009-04-08	2009-05-13
179	Jinan 17	Shandong	Unknown	winter	2009-04-14	2009-04-20 08:00:00	2009-05-25 16:00:00	2009-03-27	2009-04-08	2009-05-13
180	Jinan 2	Shandong	ZM009391	winter	2009-04-14	2009-04-20 16:00:00	2009-05-26 08:00:00	2009-03-28	2009-04-09	2009-05-14
181	Jinan 9	Shandong	Unknown	winter	2009-04-16	2009-04-22 08:00:00	2009-05-27 16:00:00	2009-04-01	2009-04-08	2009-05-13
182	Jimai 23	Hebei	ZM009125	semi-winter	2009-04-16	2009-04-23	2009-05-29	2009-03-30	2009-04-07	2009-05-12
183	Jimai 26	Hebei	Unknown	semi-winter	2009-04-12 16:00:00	2009-04-20	2009-05-21 16:00:00	2009-03-25	2009-04-04	2009-05-09
184	Jiangdongmen	Jiangsu	ZM005871	semi-winter	2009-04-11	2009-04-19 08:00:00	2009-05-22 08:00:00	2009-03-23	2009-04-02	2009-05-07
185	Jinmai 20	Shanxi	ZM014434	semi-winter	2009-04-14 16:00:00	2009-04-20 16:00:00	2009-05-25 16:00:00	2009-03-27	2009-04-04	2009-05-09
186	Jing 411	Beijing	ZM020984	winter	2009-04-14	2009-04-20	2009-05-24	2009-03-26	2009-04-05	2009-05-10
187	Jinghua 1	Beijing	ZM013398	winter	2009-04-16	2009-04-21 16:00:00	2009-05-25 16:00:00	2009-03-30	2009-04-07	2009-05-12
188	Linnong 12	Gansu	ZM009909	spring	2009-04-12	2009-04-19 08:00:00	2009-05-26 08:00:00	2009-03-22	2009-03-29	2009-05-03
189	Lumai 14	Shandong	Unknown	semi-winter	2009-04-14	2009-04-20 08:00:00	2009-05-24 16:00:00	2009-03-31	2009-04-10	2009-05-15
190	Lumai 15	Shandong	Unknown	semi-winter	2009-04-15 08:00:00	2009-04-21	2009-05-26	2009-03-31	2009-04-09	2009-05-14
191	Lumai 21	Shandong	Unknown	winter	2009-04-14	2009-04-20 16:00:00	2009-05-26	2009-03-28	2009-04-09	2009-05-14
192	Lovrin10	Romania	MY001759	winter	2009-04-22 16:00:00	2009-04-28	2009-06-01
193	Mengxian 2	Shanxi	ZM009494	winter	2009-04-16	2009-04-22 08:00:00	2009-05-27 16:00:00	2009-03-29	2009-04-07	2009-05-12
194	Mianyang 11	Sichuan	Unknown	spring	2009-04-08	2009-04-16 08:00:00	2009-05-25 08:00:00	2009-03-20	2009-03-27	2009-05-01
195	Nanda 2419	Jiangsu	ZM010176	spring	2009-04-10 04:00:00	2009-04-19 12:00:00	2009-05-27 16:00:00	2009-03-21	2009-03-31	2009-05-05
196	Neixiang 5	Henan	Unknown	spring	2009-04-27	2009-04-30 16:00:00	2009-06-02
197	Ningfengxiaomai	Jiangsu	ZM022216	spring	2009-04-10 16:00:00	2009-04-18	2009-05-21 08:00:00	2009-03-20	2009-03-28	2009-05-02
198	Nongda 139	Beijing	ZM009018	winter	2009-04-17 08:00:00	2009-04-21 08:00:00	2009-05-24 16:00:00	2009-03-31	2009-04-09	2009-05-14
199	Nongda 183	Beijing	ZM009027	winter	2009-04-18	2009-04-25	2009-05-31	2009-03-30	2009-04-07	2009-05-12
200	Orofen	Chile	MY002255	spring	2009-04-12	2009-04-19 08:00:00	2009-05-24 16:00:00	2009-03-25	2009-04-06	2009-05-11
201	Shan 229	Shanxi	Unknown	winter	2009-04-14 16:00:00	2009-04-20 16:00:00	2009-05-26	2009-03-30	2009-04-09	2009-05-14
202	Sumai 3	Jiangsu	ZM010242	spring	2009-04-11 08:00:00	2009-04-20	2009-05-28	2009-03-22	2009-04-02	2009-05-07
203	Taishan 1	Shandong	ZM009405	semi-winter	2009-04-14	2009-04-20	2009-05-25	2009-03-26	2009-04-06	2009-05-11
204	Wuyimai	Sichuan	Unknown	semi-winter	2009-04-11	2009-04-20 08:00:00	2009-05-29	2009-03-22	2009-03-31	2009-05-05
205	Xifeng 9	Gansu	ZM010002	winter	2009-04-14 16:00:00	2009-04-22 08:00:00	2009-05-29	2009-03-30	2009-04-07	2009-05-12
206	Xinong 2208	Shanxi	Unknown	winter	2009-04-14 16:00:00	2009-04-20 16:00:00	2009-05-25 16:00:00	2009-03-31	2009-04-10	2009-05-15
207	Xinong 6028	Shanxi	ZM009597	winter	2009-04-17 08:00:00	2009-04-23	2009-05-30 08:00:00	2009-03-30	2009-04-08	2009-05-13
208	Xiaoyan 4	Shanxi	ZM009607	winter	2009-04-12 16:00:00	2009-04-21	2009-05-26	2009-03-25	2009-04-06	2009-05-11
209	Xiaoyan 6	Shanxi	ZM017079	winter	2009-04-14	2009-04-20	2009-05-24 08:00:00	2009-03-28	2009-04-09	2009-05-14
210	Xuzhou 21	Jiangsu	Unknown	semi-spring	2009-04-12 08:00:00	2009-04-20	2009-05-23	2009-03-25	2009-04-05	2009-05-10
211	Yannong 15	Shandong	Unknown	semi-winter	2009-04-13 08:00:00	2009-04-22	2009-05-26 08:00:00	2009-03-31	2009-04-09	2009-05-14
212	Yangmai 12	Jiangsu	Unknown	spring	2009-04-11 08:00:00	2009-04-20	2009-05-23 08:00:00	2009-03-22	2009-04-02	2009-05-07
213	Yangmai 15	Jiangsu	Unknown	spring	2009-04-10	2009-04-19	2009-05-29 08:00:00	2009-03-19	2009-03-27	2009-05-01
214	Yangmai 158	Jiangsu	ZM022235	spring	2009-04-11 08:00:00	2009-04-19 08:00:00	2009-05-22 16:00:00	2009-03-20	2009-03-29	2009-05-03
215	Yangmai 17	Jiangsu	Unknown	spring	2009-04-10 16:00:00	2009-04-18 16:00:00	2009-05-24 16:00:00	2009-03-20	2009-03-30	2009-05-04
216	Yangmai 4	Jiangsu	ZM014902	spring	2009-04-08 16:00:00	2009-04-17 08:00:00	2009-05-23	2009-03-19	2009-03-26	2009-05-01
217	Yangmai 5	Jiangsu	ZM014903	spring	2009-04-10	2009-04-19	2009-05-25 08:00:00	2009-03-20	2009-03-28	2009-05-02
218	Yumai 18	Henan	ZM022978	semi-spring	2009-04-10 08:00:00	2009-04-18 16:00:00	2009-05-24 16:00:00	2009-03-22	2009-03-31	2009-05-05
219	Yumai 21	Henan	ZM022873	semi-winter	2009-04-12 16:00:00	2009-04-20	2009-05-25 08:00:00	2009-03-23	2009-04-04	2009-05-09
220	Yumai 2	Henan	Unknown	semi-winter	2009-04-11 16:00:00	2009-04-20	2009-05-23	2009-03-28	2009-04-09	2009-05-14
221	Yumai 41	Henan	Unknown	semi-winter	2009-04-11	2009-04-20 08:00:00	2009-05-22 16:00:00	2009-03-25	2009-04-05	2009-05-10
222	Yumai 49	Henan	Unknown	semi-winter	2009-04-12 08:00:00	2009-04-20 16:00:00	2009-05-23	2009-03-25	2009-04-08	2009-05-13
223	Yumai 54	Henan	Unknown	semi-winter	2009-04-12	2009-04-20	2009-05-23 16:00:00	2009-03-27	2009-04-07	2009-05-12
224	Yumai 7	Henan	ZM017970	semi-spring	2009-04-10	2009-04-18	2009-05-23 08:00:00	2009-03-23	2009-03-31	2009-05-05
225	Early Premium	America	MY000898	winter	2009-04-18 16:00:00	2009-04-25 16:00:00	2009-05-31	2009-03-28	2009-04-09	2009-05-14
226	Changwu 134	Shanxi	Unknown	winter	2009-04-13	2009-04-20	2009-05-25 08:00:00	2009-03-27	2009-04-07	2009-05-12
227	Zhengmai 366	Henan	Unknown	winter	2009-04-10	2009-04-19 08:00:00	2009-05-24	2009-03-24	2009-04-04	2009-05-09
228	Zhengmai9023	Henan	Unknown	semi-winter	2009-04-10 16:00:00	2009-04-19 16:00:00	2009-05-25 08:00:00	2009-03-20	2009-03-28	2009-05-02
229	St 2422/464	Italy	MY002776	semi-winter	2009-04-16	2009-04-21	2009-05-26 08:00:00	2009-03-31	2009-04-10	2009-05-15
230	Abbondanza	Italy	MY000161	spring	2009-04-14 16:00:00	2009-04-21 08:00:00	2009-05-28 08:00:00	2009-03-27	2009-04-07	2009-05-12

## Sheet: 原始
Code	Number	Cultivar name
1	2	商洛76(57)22-0-8-7-2	ZM023572	京5085
2	3	54405（鲁）	ZM15786
3	9	矮73	ZM015488	皖品128
4	10	矮秆早	ZM010197
5	15	百泉565(豫)	ZM009488	豫新6
6	16	北京10号	ZM008965	京2839
7	17	北京11	ZM8966	京2840
8	18	北京12	ZM8967	京2841
9	19	北京5号	ZM013239	京3602
10	20	毕麦6号(黔)	ZM016876	贵180
11	21	碧玛1号	ZM009591	陕地658
12	22	碧玛4号	ZM009594	陕地661
13	23	博爱7023	LM7154
14	24	川78001	ZM016703	川育96
15	25	川80-466	ZM023194	92川育18
16	32	鄂1161	ZM016330
17	33	鄂麦9号	ZM016503	湖北0413
18	35	福繁17	ZM010362	闽61
19	36	福绵2号	ZM022671	闽215
20	37	甘83(元45)-5-4-42	ZM018328	甘B278
21	38	甘麦7号	ZM009802	0002
22	40	藁城8901	LM7135
23	41	海宁75-39	ZM015264	浙825
24	42	旱选10号(晋麦5号）	ZM009364	京3037
25	43	合春12(黑)	ZM009678	黑V-17佳-77
26	45	黑86-30	ZM22170	黑910128
27	46	花882793	ZM022867	豫468
28	47	花培128-8	ZM015947	豫122
29	48	花培128白大	ZM015948	豫106
30	49	花培64-2	ZM015936	豫83
31	52	济南14	ZM15683
32	53	济南16	LM7158
33	54	济南8号	ZM9396	京3115
34	55	冀麦24	ZM017723	冀育269
35	56	冀麦36（石86－5144）	ZM21382
36	57	晋麦33(平阳27)	ZM010374	闽41
37	58	晋麦52	ZM010377	闽44
38	59	京冬8号	LM7157
39	60	京作236	ZM8982	京2859
40	61	荆州1号	ZM010327	赣九153
41	63	荆州66号	ZM010332
42	64	开封10号	ZM009502	豫开2
43	65	科春5号	ZM009052	京341
44	66	克进6号	ZM009702	黑克74原12
45	68	临农14(甘)	ZM009911	甘B-111
46	69	陇春11	ZM017327	甘B237
47	70	鲁麦17（莱农8442）	ZM022722	鲁140350
48	71	鲁麦23	LM7173
49	72	鲁麦2号	ZM15831
50	73	鲁麦3号	ZM015832	鲁0865026
51	75	蚂蚱麦	ZM004160	京2662
52	76	蒙科3号C	ZM015479	皖品181
53	77	绵农4号	LM7163
54	78	绵阳15	LM7160
55	81	墨巴66	MY002004	京11331
56	82	南农大黑芒	ZM010186	苏2039
57	83	宁矮8628	ZM014889	苏21768
58	89	宁麦3号	ZM010194	苏1977
59	90	宁麦6号(7317)	ZM014848	苏2014
60	92	宁麦8号
61	93	宁麦9号
62	96	宁麦资32（NR87-11-3）	ZM25004	苏2949
63	98	农大195
64	99	莆麦1号	ZM010384	闽62
65	100	蒲临5号	ZM009614	陕241
66	105	黔欢2	ZM016945	京4329
67	106	黔欢3	ZM016946	京4330
68	107	青春1号	ZM009576	陕院27
69	109	山农辐63	LM7168
70	110	陕253
71	111	陕76(73)33-6	ZM018273	S1519
72	112	陕7859	LM7179
73	113	陕8242-37	ZM24777	S1940
74	114	陕麦150	ZM024903	S1982
75	115	陕农17	ZM9568
76	116	陕农21	ZM009584	陕院79
77	117	陕优225	ZM024772	S1751
78	118	商洛76(57)22-8-1	ZM023577	京5090
79	119	商洛76(57)22-8-7-1-5	ZM023579	京5092
80	120	石4414	ZM9119
81	121	石家庄72	ZM009113	C441
82	124	苏麦1号(苏)	ZM010240	苏苏1
83	125	苏麦2号(苏)	ZM010241	苏苏2
84	126	苏麦5号
85	127	苏麦6号
86	128	遂农3号	ZM009520	豫驻4
87	131	太原567	ZM009189	京3045
88	132	皖麦17
89	133	皖麦18
90	134	皖麦32
91	137	皖品8056	ZM022535	皖品490
92	138	皖西7751	ZM022518	皖品473
93	139	万年2号	ZM010306	赣九1
94	140	望麦15	ZM010243	京3210
95	141	卫东8号（晋麦10号）	ZM9267	京3039
96	142	温麦8号	ZM025399	豫选593
97	143	芜7815-4-1	ZM015297	皖品490
98	144	西安8号
99	145	西安实心麦	ZM017092	S1394
100	146	西农2611
101	147	湘1437	ZM018101	湘0875
102	148	湘1445	ZM018104	湘0878
103	149	湘1479	ZM018123	湘0897
104	150	湘673-1	ZM018049	湘0823
105	151	湘675-2	ZM018052	湘0826
106	152	湘1599	ZM016567	湘0495
107	153	湘IR万(2)	ZM016549	湘0514
108	154	湘麦10号	ZM016606	湘0507
109	155	湘农153-27	ZM018155	湘0928
110	156	湘农7984-26-1	ZM018167	湘0940
111	157	湘农13744-(19-22)	ZM023176	湘1291
112	158	湘农3099选-2	ZM016597	湘0556
113	159	湘农4053-16-0-20	ZM016600	湘0549
114	161	襄麦5号(鄂)	ZM016512	湖北0370
115	162	小偃168	ZM023497
116	163	小偃54
117	164	小偃5号	ZM017078	S1419
118	165	小偃81
119	166	小偃96	ZM018254	S1597
120	167	宿地8112	ZM015335	皖品141
121	169	徐州15	ZM010217	京3139
122	170	徐州20	ZM015104	苏21985
123	172	徐州8785	ZM022311	苏2783
124	173	许昌26	ZM016194	京4233
125	174	选7	ZM015098	苏22045
126	177	偃大25	ZM009516	豫洛8
127	178	偃师4号	ZM017958	豫441
128	179	扬85－85
129	183	扬麦10号
130	184	扬麦11
131	185	扬麦13
132	186	扬麦14
133	187	扬麦16
134	193	扬麦6号	ZM022271	苏2725
135	194	扬麦9号	ZM025137	苏3069
136	195	蚰子麦	ZM002798	豫148
137	196	友谊麦(川)	ZM010480
138	197	有芒白4号	ZM9059	京2927
139	198	有芒红18号	ZM9070	京2938
140	199	有芒红8号	ZM9069	京2937
141	200	豫30691-1-3	ZM016116	豫67
142	201	豫30691-3-6	ZM016120	豫66
143	202	豫822367	ZM016153	豫174
144	203	豫85-2325	ZM016082	豫249
145	204	豫保11	ZM016183	豫176
146	205	豫麦10号（予西832）	ZM022975	豫573
147	206	豫麦13号(郑州891)
148	207	豫麦15(周麦8846)	ZM025893
149	208	豫麦17	ZM022977	豫575
150	210	元友-2	ZM017976	湘0963
151	211	远丰175
152	212	云麦27(滇)	ZM010547	云106
153	213	云麦35	ZM016966	云628
154	216	浙农大85品8	ZM022407	浙904
155	219	镇7495	ZM010250	苏镇8
156	220	镇7630	ZM015139	苏21940
157	221	镇麦1号（镇9101）	ZM25175	苏3094
158	224	郑6辐	ZM009473	豫院27
159	225	郑87302-0-12-A	ZM022904	豫493
160	227	郑引1号（St1472/506）	ZM009472	豫院26
161	229	郑州17	ZM009465	豫院9
162	230	郑州6号	ZM009463	京3168
163	231	郑州741	ZM015988	豫25
164	232	郑州9285	ZM25464	豫711
165	236	阿夫	MY001072	京10550
166	237	矮孟牛	ZM015830	鲁0865279
167	238	安徽3号	ZM010261	京3149
168	239	百农3217	ZM017936	京3151
169	240	北京841	ZM20970	京4569
170	241	北京8号	ZM8963	京158
171	242	成都光头	ZM008365	川672
172	245	敌锈早	ZM010368	闽35
173	246	鄂麦6号	ZM010314	鄂 ?170
174	247	繁6	ZM010450
175	248	丰产3号	LM7142
176	249	赣162	ZM015580	赣九109
177	250	高优503	ZM024079	冀育622
178	260	济南13	LM7145
179	261	济南17	LM7152
180	262	济南2号	ZM9391
181	263	济南9号	LM7161
182	264	冀麦23（冀麦3号）	ZM9125	京3034
183	265	冀麦26
184	266	江东门	ZM005871	苏0424
185	267	晋麦20	ZM014434	晋0927
186	268	京411	ZM20984	京4583
187	269	京花1号	ZM13398	京3761
188	270	临农12	ZM009909	甘B-109
189	271	鲁麦14	LM7149
190	272	鲁麦15	LM7156
191	273	鲁麦21	LM7180
192	274	洛夫林10号	MY001759	京11294
193	275	孟县2号	ZM009494	豫新13
194	276	绵阳11	LM7143
195	278	南大2419	ZM010176	苏74-4577
196	279	内乡5号	LM7141
197	280	宁丰小麦(大丰1087)	ZM022216	苏2709
198	281	农大139	ZM009018
199	282	农大183	ZM009027	京165
200	283	欧柔	MY002255
201	284	陕229
202	288	苏麦3号	ZM010242	苏苏3
203	289	泰山1号	ZM9405	京3007
204	293	五一麦
205	294	西峰9号	ZM010002	甘庆71-120
206	295	西农2208
207	296	西农6028	ZM009597	陕地664
208	298	小偃4号	ZM009607	京3005
209	299	小偃6号	ZM017079	S1420
210	301	徐州21	LM7185
211	303	烟农15	LM7176
212	305	扬麦12
213	306	扬麦15
214	307	扬麦158	ZM022235	苏2728
215	308	扬麦17
216	309	扬麦4号	ZM014902	苏22043
217	310	扬麦5号	ZM014903	苏2490
218	311	豫麦18	ZM022978	豫576
219	312	豫麦21(周麦9号)	ZM022873
220	313	豫麦2号	LM7138
221	315	豫麦41	LM7159
222	316	豫麦49	LM7171
223	318	豫麦54	LM7174
224	319	豫麦7号（偃师9号）	ZM017970	豫449
225	320	早洋麦	MY000898	京10765
226	322	长武134
227	323	郑麦366
228	324	郑麦9023
229	325	郑引4号（St2422/464)	MY002776
230	328	阿勃	MY000161	京10539

## Sheet: 改
Code	Number	Cultivar name
2	3	54405（鲁）	194	ZM010549	C262	778
230	328	阿勃	269	ZM009902	甘B-102	5507
165	236	阿夫	417	ZM016519	湘0491	万友(3)
3	9	矮73	429	ZM017974	湘0961	万综
4	10	矮秆早	357	ZM018048	湘0822	湘672-1
166	237	矮孟牛	195	MY009460	京14994	0448
167	238	安徽3号	47	ZM15786		54405（鲁）
168	239	百农3217	23	MY000945		Etoile de Choisy(舒瓦齐星)
5	15	百泉565(豫)	22	MY1212	京10336	Heine Hvede
6	16	北京10号	112	MY002540	京11417	Rieti 75
7	17	北京11	21	MY003078		virgilio(维尔)
8	18	北京12	113	MY003143	京10611	Wilhelmina
9	19	北京5号	13	MY000161	京10539	阿勃
169	240	北京841	12	MY001072	京10550	阿夫
170	241	北京8号	268	ZM015488	皖品128	矮73
10	20	毕麦6号(黔)	24	ZM010197		矮秆早
11	21	碧玛1号	18	ZM015830	鲁0865279	矮孟牛
12	22	碧玛4号	115	ZM010280		安徽10号
13	23	博爱7023	116	ZM010261	京3149	安徽3号
226	322	长武134	117	ZM010279	C616	安徽9号
171	242	成都光头	286	ZM010370	闽37	白芒麦(闽)
14	24	川78001	191	ZM017936	京3151	百农3217
15	25	川80-466	316	ZM017935	豫407	百农73-54
172	245	敌锈早	302	ZM009488	豫新6	百泉565(豫)
16	32	鄂1161	231	ZM008965	京2839	北京10号
173	246	鄂麦6号	64	ZM8966	京2840	北京11
17	33	鄂麦9号	65(颖壳白)	ZM8967	京2841	北京12
174	247	繁6	66	ZM8968	京2842	北京13
175	248	丰产3号	67	ZM8969	京2843	北京14
18	35	福繁17	68	ZM8975	京2852	北京16
19	36	福绵2号	229	ZM013239	京3602	北京5号
20	37	甘83(元45)-5-4-42	230	ZM008961	京156	北京6号
21	38	甘麦7号	110	ZM20970	京4569	北京841
176	249	赣162	105	ZM20971	京4570	北京8694
177	250	高优503	7	ZM8963	京158	北京8号
22	40	藁城8901	287	ZM016876	贵180	毕麦6号(黔)
23	41	海宁75-39	31	ZM009591	陕地658	碧玛1号
24	42	旱选10号(晋麦5号）	32	ZM009592	陕地659	碧玛2号
25	43	合春12(黑)	33	ZM009593	陕地660	碧玛3号
26	45	黑86-30	2	ZM009594	陕地661	碧玛4号
27	46	花882793	34	ZM009595	陕地662	碧玛5号
28	47	花培128-8	35	ZM009596	陕地663	碧玛6号
29	48	花培128白大	36	MY2455	京10835	碧玉麦
30	49	花培64-2	365	ZM015196	浙757	波16
178	260	济南13	364	ZM015195	浙756	波苏1号
31	52	济南14		LM7154		博爱7023
32	53	济南16	42	ZM9419	京3010	昌乐5号
179	261	济南17	59	ZM15619		昌潍18（鲁）
180	262	济南2号	98	ZM13230	京3593	长丰1号（74长1）
33	54	济南8号				长武134
181	263	济南9号	240	ZM009348	晋长65-1383	长治515
182	264	冀麦23（冀麦3号）	5	ZM008365	川672	成都光头
34	55	冀麦24	280	ZM016677	川育70	川533
183	265	冀麦26	281	ZM016678	川育71	川578
35	56	冀麦36（石86－5144）	436	ZM016703	川育96	川78001
184	266	江东门	427	ZM023194	92川育18	川80-466
185	267	晋麦20				川麦107
36	57	晋麦33(平阳27)				川麦42
37	58	晋麦52				川麦43
186	268	京411				川麦47
38	59	京冬8号	118	ZM010437		川麦4号
187	269	京花1号	119	ZM010438		川麦5号
39	60	京作236	73	ZM9035	京2907	代179
40	61	荆州1号	49	ZM9410	京3135	德选1号（鲁）
41	63	荆州66号	120	ZM010368	闽35	敌锈早
42	64	开封10号	283	ZM009087	京2954	东白塔1号
43	65	科春5号	196	ZM016330		鄂1161
44	66	克进6号	422	ZM016368	湖北0520	鄂26046
188	270	临农12	439	ZM016373	湖北0538	鄂31846
45	68	临农14(甘)	363	ZM016378	湖北0539	鄂34963
46	69	陇春11	197	ZM010314	鄂 ?170	鄂麦6号
189	271	鲁麦14	198	ZM016503	湖北0413	鄂麦9号
190	272	鲁麦15	385	ZM014785	苏22025	凡415
47	70	鲁麦17（莱农8442）	19	ZM010450		繁6
191	273	鲁麦21	341	ZM015573	闽-123	繁632
48	71	鲁麦23		LM7142		丰产3号
49	72	鲁麦2号	95	ZM13108	京3469	丰抗10号
50	73	鲁麦3号	96	ZM13113	京3474	丰抗15
192	274	洛夫林10号	88	ZM13099	京3460	丰抗1号
51	75	蚂蚱麦	89	ZM13100	京3461	丰抗2号
52	76	蒙科3号C	90	ZM13102	京3463	丰抗4号
193	275	孟县2号	91	ZM13103	京3464	丰抗5号
53	77	绵农4号	92	ZM13105	京3466	丰抗7号
194	276	绵阳11	93	ZM13106	京3467	丰抗8号
54	78	绵阳15	94	ZM13107	京3468	丰抗9号
55	81	墨巴66	295	ZM010220	苏徐116	丰麦2号(苏)
196	279	内乡5号	193	ZM024056	吉00260	丰强7号
195	278	南大2419	121	ZM010565	C284	凤麦13
56	82	南农大黑芒	169	ZM015557	C763	福繁16
57	83	宁矮8628	170	ZM010362	闽61	福繁17
197	280	宁丰小麦(大丰1087)	378	ZM015558	闽-150	福繁24
58	89	宁麦3号	380	ZM015560	闽-151	福繁76
59	90	宁麦6号(7317)	379	ZM015565	闽-149	福繁916
60	92	宁麦8号	464	ZM022671	闽215	福绵2号
61	93	宁麦9号	345	ZM015539	闽-113	福农50001
62	96	宁麦资32（NR87-11-3）	343	ZM015540	闽-114	福农50002
198	281	农大139	344	ZM015541	闽-115	福农50009
199	282	农大183	340	ZM015542	闽-121	福农60045
63	98	农大195	342	ZM015545	闽-118	福农60112
200	283	欧柔	346	ZM015546	闽-119	福农60212
64	99	莆麦1号	347	ZM015547	闽-114 120	福农60224
65	100	蒲临5号	288	ZM023615	青永3685	尕海1号
66	105	黔欢2	466	ZM018320	甘B315	甘(39)-2
67	106	黔欢3	468	ZM017265	甘B259	甘81(39)-2-7
68	107	青春1号	475	ZM018328	甘B278	甘83(元45)-5-4-42
69	109	山农辐63	122	ZM009802	0002	甘麦7号
201	284	陕229	418	ZM015580	赣九109	赣162
70	110	陕253				赣174
71	111	陕76(73)33-6	220	ZM024079	冀育622	高优503
72	112	陕7859		LM7135		藁城8901
73	113	陕8242-37	486	ZM022851	豫451	广阳821
74	114	陕麦150	368	ZM016892	贵160	贵83-7
75	115	陕农17	317	ZM015305	皖品150	郭育2号
76	116	陕农21	348	ZM015264	浙825	海宁75-39
77	117	陕优225	232	ZM009364	京3037	旱选10号(晋麦5号）
1	2	商洛76(57)22-0-8-7-2	241	ZM009365	晋吕7	旱选1号
78	118	商洛76(57)22-8-1	242	ZM009366	晋吕8	旱选2号
79	119	商洛76(57)22-8-7-1-5	312	ZM009678	黑V-17佳-77	合春12(黑)
80	120	石4414	511	ZM022172	黑910133	黑86-130
81	121	石家庄72	372	ZM22170	黑910128	黑86-30
82	124	苏麦1号(苏)	472	ZM022863	豫464	花850512
83	125	苏麦2号(苏)	473	ZM022867	豫468	花882793
202	288	苏麦3号	504	ZM022870	豫471	花886531
84	126	苏麦5号	501	ZM015942	豫86	花培112-2
85	127	苏麦6号	335	ZM015944	豫95	花培123
120	167	宿地8112	334	ZM015945	豫87	花培124
86	128	遂农3号	331	ZM015946	豫126	花培126
87	131	太原567	332	ZM015947	豫122	花培128-8
203	289	泰山1号	333	ZM015948	豫106	花培128白大
88	132	皖麦17	496	ZM015927	豫85	花培21
89	133	皖麦18	457	ZM015928	豫123	花培28
90	134	皖麦32	482	ZM015936	豫83	花培64-2
91	137	皖品8056	481	ZM015937	豫94	花培64-6
92	138	皖西7751	330	ZM016196	京4235	花培726
93	139	万年2号	498	ZM015938	豫82	花培77
94	140	望麦15	497	ZM015939	豫93	花培83-1
95	141	卫东8号（晋麦10号）	224	ZM008958	京159	华北187
96	142	温麦8号	225	ZM008960	京161	华北672
97	143	芜7815-4-1	146	ZM010319	鄂1	华麦7号
204	293	五一麦	123	ZM016219		华中6号
98	144	西安8号	289	ZM010228	苏淮11	淮阴69-6
99	145	西安实心麦	61	ZM9398	京3117	济南10
205	294	西峰9号	234	ZM009398	京3117	济南10号
206	295	西农2208	60	ZM9399		济南12
100	146	西农2611		LM7145		济南13
207	296	西农6028	86	ZM15683		济南14
101	147	湘1437		LM7158		济南16
102	148	湘1445		LM7152		济南17
103	149	湘1479	40	ZM9391		济南2号
106	152	湘1599		LM7140		济南2号
104	150	湘673-1	41	ZM9392		济南4号
105	151	湘675-2	39	ZM9393		济南5号
107	153	湘IR万(2)	48	ZM9396	京3115	济南8号
108	154	湘麦10号		LM7161		济南9号
111	157	湘农13744-(19-22)	52	ZM9422	京3130	济宁3号(鲁)
109	155	湘农153-27	213	ZM009125	冀育28	冀麦23
112	158	湘农3099选-2	55	ZM9125	京3034	冀麦23（冀麦3号）
113	159	湘农4053-16-0-20	214	ZM017723	冀育269	冀麦24
110	156	湘农7984-26-1				冀麦26
114	161	襄麦5号(鄂)	108	ZM13850		冀麦30（冀84－5418）
115	162	小偃168	109	ZM21382		冀麦36（石86－5144）
208	298	小偃4号	376	ZM015503	闽-95	加35
116	163	小偃54	377	ZM015506	闽-100	建阳73
117	164	小偃5号	381	ZM015126	苏22024	鉴37
209	299	小偃6号	4	ZM005871	苏0424	江东门
118	165	小偃81	444	ZM022382	浙884	金91鉴4
119	166	小偃96	249	ZM011384	湖北0165	金光麦
121	169	徐州15	394	ZM015036	苏21944	金陵1号
122	170	徐州20	147	ZM014434	晋0927	晋麦20
210	301	徐州21	148	ZM014435	晋928	晋麦21
123	172	徐州8785	149	ZM010374	闽41	晋麦33
124	173	许昌26	111			晋麦33(平阳27)
125	174	选7	150	ZM010377	闽44	晋麦52
211	303	烟农15				京2380
126	177	偃大25	106	ZM20984	京4583	京411
127	178	偃师4号	107	ZM20985	京4584	京437
128	179	扬85－85	303	ZM013405	京3768	京春70-5321
129	183	扬麦10号	101	ZM13370	京3733	京冬1号
130	184	扬麦11		LM7157		京冬8号
212	305	扬麦12	124	ZM008933	京2849	京红4号
131	185	扬麦13	151	ZM008936	京4411	京红8号
132	186	扬麦14	152	ZM008937	京4412	京红9号
213	306	扬麦15	100	ZM13398	京3761	京花1号
214	307	扬麦158	97	ZM13109	京3470	京农79－13（丰抗11号）
133	187	扬麦16	87	ZM13361	京3724	京双16
215	308	扬麦17	99	ZM13404	京3467	京旺9号
216	309	扬麦4号	69	ZM8978	京2855	京作208
217	310	扬麦5号	70	ZM8979	京2856	京作210
134	193	扬麦6号	71	ZM8982	京2859	京作236
135	194	扬麦9号	72	ZM8984	京2861	京作278
136	195	蚰子麦	125	ZM010327	赣九153	荆州1号
137	196	友谊麦(川)	126	ZM010331		荆州47号
138	197	有芒白4号	153(壳白)	ZM010332		荆州66号
139	198	有芒红18号	300	ZM023015	鄂92009	荆州HXB7561-16
140	199	有芒红8号	487	ZM022203	苏2692	句容03
141	200	豫30691-1-3	264	ZM009502	豫开2	开封10号
142	201	豫30691-3-6	290	ZM009506	豫开8	开中70-18
143	202	豫822367	76	ZM9053	京2922	科春14
144	203	豫85-2325	154	ZM009052	京341	科春5号
145	204	豫保11	74	ZM9042	京2914	科冬81
146	205	豫麦10号（予西832）	75	ZM9043	京2915	科冬83
147	206	豫麦13号(郑州891)	470	ZM014653	黑克1-38	克73-402
148	207	豫麦15(周麦8846)	507	ZM014676	黑克1-61	克85-791
149	208	豫麦17	471	ZM014678	黑克1-62	克丰2号
218	311	豫麦18	452	ZM009708	黑克74原19	克旱2号
219	312	豫麦21(周麦9号)	453	ZM009710	黑克74原21	克旱4号
220	313	豫麦2号	454	ZM009713		克旱7号(克68-88)
221	315	豫麦41	505	ZM014681	黑克1-66	克旱9号
222	316	豫麦49	451	ZM009702	黑克74原12	克进6号
223	318	豫麦54	310	ZM009719	黑克74原29	克珍(黑)
224	319	豫麦7号（偃师9号）	85	ZM10397		临汾10号 (晋麦11）
150	210	元友-2	102	ZM14210		临汾5064
151	211	远丰175	474	ZM017335	ZM017335	临麦26
152	212	云麦27(滇)	127	ZM009924		临麦4号
153	213	云麦35	155	ZM009926	0130	临麦6号
225	320	早洋麦	257	ZM009927	甘B-127	临麦7号
154	216	浙农大85品8	291	ZM009908	甘B-108	临农11
155	219	镇7495	292	ZM009909	甘B-109	临农12
156	220	镇7630	293	ZM009910	甘B-110	临农13
157	221	镇麦1号（镇9101）	294	ZM009911	甘B-111	临农14(甘)
158	224	郑6辐	255	ZM009905	甘B-105	临农1号
159	225	郑87302-0-12-A	256	ZM009906	甘B-106	临农2号(甘)
227	323	郑麦366	270	ZM009907	甘B-107	临农5号
228	324	郑麦9023	506	ZM014607	黑龙1-19	龙79-7231
160	227	郑引1号（St1472/506）	508	ZM022051	黑920871	龙90-05627
229	325	郑引4号（St2422/464)	510	ZM022052	黑920805	龙90-05634
161	229	郑州17	509	ZM22053	黑920872	龙90-05635
162	230	郑州6号	467	ZM017327	甘B237	陇春11
163	231	郑州741	396	ZM009825	甘B-25	陇春7号
164	232	郑州9285		LM7149		鲁麦14
				LM7156		鲁麦15
			180	ZM022722	鲁140350	鲁麦17（莱农8442）
				LM7180		鲁麦21
				LM7173		鲁麦23
			103	ZM15831		鲁麦2号
			215	ZM015832	鲁0865026	鲁麦3号
			54	ZM9423	京3134	鲁沾1号
			15	MY001759	京11294	洛夫林10号
			26	MY001760		洛夫林13
			30	MY001761	京11868	洛夫林18
			1	ZM004160	京2662	蚂蚱麦
			459	ZM015477	皖品179	蒙科3号A
			458	ZM015479	皖品181	蒙科3号C
			311	ZM009494	豫新13	孟县2号
				LM7163		绵农4号
				LM7143		绵阳11
			181	ZM016789	96-育172	绵阳12
				LM7160		绵阳15
			128	ZM010464		绵阳4号
			129	ZM010467		绵阳62-31
			16	MY002004	京11331	墨巴66
			156	ZM017837	蒙1374	内麦14
			246	ZM009526	豫南11	内乡173
			199	ZM009524	京2383	内乡19
				LM7141		内乡5号
			10	ZM010176	苏74-4577	南大2419
			276	ZM010211	苏2038	南大8号(苏)
			369	ZM24954	苏2942	南农大96C076
			370	ZM24955	苏2943	南农大96C181
			130	ZM010186	苏2039	南农大黑芒
			131	ZM010571	云130	南原1号
			325	ZM022994	京5029	南召76144-0-6-1
			383	ZM014868	苏21785	宁矮8606
			384	ZM014889	苏21768	宁矮8628
			157	ZM022216	苏2709	宁丰小麦(大丰1087)
			158	ZM010392	闽57	宁麦1号（闽）
			204	ZM010194	苏1977	宁麦3号
			267	ZM014848	苏2014	宁麦6号(7317)
						宁麦8号
			182		No	宁麦9号
						宁麦9号
			371	ZM25004	苏2949	宁麦资32（NR87-11-3）
			25	ZM009018		农大139
			226	ZM009027	京165	农大183
						农大195
			62	ZM13330	京3693	农大198
			227	ZM009028	京166	农大311
			20	ZM9014	京2890	农大45
			11	MY002255		欧柔
			298	ZM023599	甘270	平凉32
			449	ZM014031	晋0524	平阳176
			272	ZM009637	陕7	坡川丰
			413	ZM010384	闽62	莆麦1号
			411	ZM015517	闽-109	莆系6001
			51	ZM009614	陕241	蒲临5号
			366	ZM016945	京4329	黔欢2
			367	ZM016946	京4330	黔欢3
			44	ZM009576	陕院27	青春1号
			45	ZM9578	京3063	青春2号
			53	ZM10022	京3092	庆选15(甘)
			132	ZM010247		群众42
			133	ZM010588	C797	日喀则7号
			134	ZM010589	C798	日喀则8号
				LM7168		山农辐63
					京859	山西平遥小白麦
						陕150
						陕229
						陕253
			253	ZM017138	S1296	陕5860-19-2-2
			308	ZM017117	S1389	陕62(9)10-4
			307	ZM017116	S1388	陕62(9)2-1
			282	ZM017162	S1338	陕6801-3-1-1
			299	ZM017165	S1331	陕6815-0-2-3
			338	ZM017180	S1365	陕7587-1/81
			326	ZM018272	S1513	陕76(15)9-29
			327	ZM018273	S1519	陕76(73)33-6
				LM7179		陕7859
			328	ZM24776	S1939	陕8242-1
			329	ZM24777	S1940	陕8242-37
			223	ZM024903	S1982	陕麦150
			46	ZM9568		陕农17
			252	ZM009584	陕院79	陕农21
			254	ZM017206	S1294	陕农21-24
			337	ZM023568	京5081	陕兴336
			222	ZM024772	S1751	陕优225
			393	ZM023575	京5088	商洛76(57)22-0-8-17
			391	ZM023574	京5087	商洛76(57)22-0-8-7-10
			389	ZM023572	京5085	商洛76(57)22-0-8-7-2
			387	ZM023573	京5086	商洛76(57)22-0-8-7-9
			390	ZM023577	京5090	商洛76(57)22-8-1
			386	ZM023578	京5091	商洛76(57)22-8-7-1-2
			388	ZM023579	京5092	商洛76(57)22-8-7-1-5
			392	ZM023580	京5093	商洛76(57)22-8-7-1-8
			104	ZM9119		石4414
			135	ZM009103	京3028	石家庄34
			233	ZM009103	京3028	石家庄34
			228	ZM009099	京552	石家庄407
			43	ZM9101	京3001	石家庄54
			171	ZM009113	C441	石家庄72
			82	ZM9114		石品83
			320	ZM9492	豫新10	视察15
			136	ZM010492	川万922	蜀万24
			137	ZM010490	C601	蜀万8号
			271	ZM009636	陕6	双丰收
			172	ZM010232		泗麦2号
			304	ZM010233	苏淮17	泗麦6号
			502	ZM016059	豫86	嵩7715
			361	ZM018000	湘0987	苏夫
			29	MY003379	京10277	苏联早熟1号
			258	ZM010240	苏苏1	苏麦1号(苏)
			259	ZM010241	苏苏2	苏麦2号(苏)
			260	ZM010242	苏苏3	苏麦3号
						苏麦5号
			189			苏麦6号
			447	ZM014926	苏22047	苏扬8-1-2
			297	ZM014971	苏22026	苏州7829
			313	ZM014972	苏22032	苏州7906
			352	ZM014977	苏22030	苏州7940
			382	ZM014978	苏22036	苏州7946
			360	ZM014981	苏22039	苏州8332
			324	ZM015335	皖品141	宿地8122
			244	ZM009520	豫驻4	遂农3号
			237	ZM009188	京3042	太原116（晋麦1号）
			236	ZM009382	京788	太原566
			239	ZM009189	京3045	太原567
			58	ZM9405	京3007	泰山1号
			446	ZM015356	皖品117	皖86-241
				皖麦18	No	皖麦18
						皖麦32
			442	ZM015397	皖品030	皖品8028
			443	ZM015938	皖品031	皖品8029
			445	ZM022535	皖品490	皖品8056
			373	ZM022518	皖品473	皖西7751
			200	ZM010306	赣九1	万年2号
			278	ZM010516	赣九262	万雅2号(川)
						万友(1)
			438	ZM016541	湘0486	网93
			201	ZM010243	京3210	望麦15
			138	ZM010244	苏苏6	望麦17
			139	ZM010245		望麦19
			140	ZM009843	0146	卫东1号
			141	ZM009263	C237	卫东4号
			56	ZM9848		卫东7号（晋麦7号）
			57	ZM9267	京3039	卫东8号（晋麦10号）
			159	ZM025399	豫选593	温麦8号
			412	ZM015269	淅830	温麦9号
			322	ZM015307	皖品146	涡75-8
			460	ZM015308	皖品147	涡80
			349	ZM015297	皖品490	芜7815-4-1
			350	ZM015298	皖品490	芜7815-5-1
			351	ZM015299	皖品490	芜7815-5-2-1
			9			五一麦
						西安8号
			306	ZM017092	S1394	西安实心麦
			160	ZM010473		西昌177
			142	ZM010478		西昌662
			50	ZM010002	甘庆71-120	西峰9号
						西农2208
						西农2611
			8	ZM009597	陕地664	西农6028
			309	ZM017209	S1465	咸农151
			247	ZM009616	陕93	咸农68
			143	ZM010114	青香1	香农3号
			275	ZM010114	青香1	香农3号(青)
			433	ZM018104	湘0878	湘 1445
			355	ZM018051	湘0825	湘 675-1
						湘0781
			409	ZM016572	湘0895	湘0895
			359	ZM018079	湘0853	湘1018-1
			375	ZM018081	湘0855	湘1022
			428	ZM018101	湘0875	湘1437
			419	ZM018102	湘0876	湘1440
			398	ZM018105	湘0879	湘1448-1
			399	ZM018106	湘0880	湘1448-2
			406	ZM018119	湘0893	湘1471-1
			405	ZM018120	湘0894	湘1471-2
			414	ZM018121	湘0895	湘1474
			404	ZM018123	湘0897	湘1479
			403	ZM016567	湘0495	湘1599
			353	ZM018049	湘0823	湘673-1
			354	ZM018050	湘0824	湘673-2
			356	ZM018052	湘0826	湘675-2
			430	ZM016564	湘0484	湘79凡-265
			431	ZM016565	湘0485	湘79凡-271
			435	ZM016549	湘0514	湘IR万(2)
			421	ZM016550	湘0482	湘M友
			314	ZM016606	湘0507	湘麦10号
			463	ZM023175	湘1290	湘农13739-36-6
			462	ZM023176	湘1291	湘农13744-(19-22)
			400	ZM018155	湘0928	湘农153-27
			425	ZM016594	湘0545	湘农2170-7-27
			424	ZM016593	湘0546	湘农2170-7-4-6
			437	ZM016595	湘0547	湘农2195-2-2-2
			432	ZM016597	湘0556	湘农3099选-2
			426	ZM016600	湘0549	湘农4053-16-0-20
			402	ZM018167	湘0940	湘农7984-26-1
			401	ZM018169	湘0942	湘农7984-5-2-3-59
			434	ZM016548	湘0513	湘农IR万(1)
			301	ZM016512	湖北0370	襄麦5号(鄂)
			63	ZM9110	京3031	向阳4号
			339	ZM015325	皖品165	萧农7590
			221	ZM023497		小偃168
			219	ZM024906	S2044	小偃22
			217	ZM009607	京3005	小偃4号
						小偃54
			218	ZM017078	S1419	小偃5号
			17	ZM017079	S1420	小偃6号
						小偃81
			216	ZM018254	S1597	小偃96
			285	ZM010221	苏徐117	新丰13
			321	ZM9508	豫开13	新郑1号
			161	ZM009528	豫信3	信阳12
			202	ZM017950	豫428	信阳1号
			83	ZM9149		邢选7号
			144	ZM010216	苏徐112	徐州14
			162	ZM010217	京3139	徐州15
			450	ZM015104	苏21985	徐州20
				LM7185		徐州21
			499	ZM022311	苏2783	徐州8785
			266	ZM016194	京4233	许昌26
			145	ZM009497	豫许2	许跃6号
			279	ZM015098	苏22045	选7
				LM7176		烟农15
			183	ZM009515	C162	偃大24
			184	ZM009516	豫洛8	偃大25
			185	ZM009517	C163	偃大26
			190	ZM017958	豫441	偃师4号
						偃展4110
			3			燕大1817
			211			扬85－85
			212	ZM025075	苏2852	扬92－90
						扬麦10号
			205			扬麦11
						扬麦12
			206			扬麦13
			207			扬麦14
			208			扬麦15
			173	ZM022235	苏2728	扬麦158
			209			扬麦16
			210			扬麦17
			163	ZM014902	苏22043	扬麦4号
			174	ZM014903	苏2490	扬麦5号
				LM7148		扬麦5号
			175	ZM022271	苏2725	扬麦6号
			192	ZM025137	苏3069	扬麦9号
			27	MY001472	京10458	尤皮1号
			28	MY001473	京10459	尤皮2号
			6	ZM002798	豫148	蚰子麦
			408	ZM017984	湘0969	友澳腊
			407	ZM017981	湘0971	友荆矮
			410	ZM016526	湘0498	友湘(2)
			277	ZM010480		友谊麦(川)
			78	ZM9063	京2931	有芒白15
			77	ZM9057	京2925	有芒白2号
			79	ZM9059	京2927	有芒白4号
			81	ZM9070	京2938	有芒红18号
			84	ZM9068		有芒红7号
			80	ZM9069	京2937	有芒红8号
			323	ZM017931	豫402	于城851
			490	ZM016115	豫63	豫30691-1-1
			492	ZM016118	豫58	豫30691-1-10
			493	ZM016119	豫60	豫30691-1-11
			495	ZM016116	豫67	豫30691-1-3
			491	ZM016117	豫65	豫30691-1-4
			494	ZM016120	豫66	豫30691-3-6
			485	ZM016133	豫190	豫790800-1-10-2-3-6
			484	ZM016153	豫174	豫822367
			483	ZM016154	豫127	豫822367(自)
			461	ZM016160	豫154	豫830615
			488	ZM016082	豫249	豫85-2325
			456	ZM016182	豫175	豫保10号
			455	ZM016183	豫176	豫保11
			186	ZM022975	豫573	豫麦10号（予西832）
				LM7184		豫麦13
						豫麦13号(郑州891)
				ZM025893		豫麦15(周麦8846)
			176	ZM022977	豫575	豫麦17
			187	ZM022978	豫576	豫麦18
						豫麦18
			489	ZM022978	豫576	豫麦18(矮早781)
				LM7177		豫麦21
				ZM022873		豫麦21(周麦9号)
				LM7138		豫麦2号
				LM7159		豫麦41
				LM7171		豫麦49
				LM7174		豫麦54
			188	ZM017970	豫449	豫麦7号（偃师9号）
			478	ZM022971	豫569	豫同231
			477	ZM022972	豫570	豫同286
			415	ZM017975	湘0962	元友-1
			416	ZM017976	湘0963	元友-2
						远175
			262	ZM010545	云104	云麦25(滇)
			296	ZM010547	云106	云麦27(滇)
			263	ZM016966	云628	云麦35
			261	ZM010572	云131	云石1号
			14	MY000898	京10765	早洋麦
			374	ZM022407	浙904	浙农大85品8
			465	ZM022412	浙909	浙农大88-10
			315	ZM010250	苏镇8	镇7495
			440	ZM015139	苏21940	镇7630
			336	ZM25175	苏3094	镇麦1号（镇9101）
			177	ZM009473	豫院27	郑6辐
			480	ZM015964	豫36	郑79201 (豫麦16)
			503	ZM022904	豫493	郑87302-0-12-A
						郑麦366
						郑麦9023
						郑农16
			203	ZM009472	豫院26	郑引1号（St1472/506）
						郑引4号（St2422/464)
			500	ZM022914	豫516	郑州021
			37	ZM9464	京3170	郑州15（面积大）
			164	ZM009465	豫院9	郑州17
			265	ZM009465	豫院9	郑州17
			165	ZM015976	豫11	郑州18
			38	ZM9466	京3160	郑州24
			305	ZM015995	豫28	郑州6811
			166	ZM009469	京3153	郑州683
			178	ZM009463	京3168	郑州6号
			248	ZM015987	豫12	郑州721
			245	ZM009470	豫院19	郑州722
			284	ZM015988	豫25	郑州741
			318	ZM017939	豫413	郑州742
			319	ZM017939	豫413	郑州743
			469	ZM015989	豫24	郑州761
			479	ZM022915	豫517	郑州871
			476	ZM022916	豫518	郑州872
			362	ZM25464	豫711	郑州9285
			274	ZM009977	甘天B-3	中梁11
			167	ZM010187	苏2044	钟山2号
			250	ZM009580	陕院35	竹叶青（白）
			251	ZM009581	陕院36	竹叶青（红）
			243	ZM009518	豫驻1	驻麦1号(豫)
