# Supplementary material for: Association and Validation of Yield-Favored Alleles in Chinese Cultivars of Common Wheat (Triticumaestivum L.)
Source: PLoS One. 2015 Jun 11;10(6):e0130029. doi: 10.1371/journal.pone.0130029 (PMC4466017; doi:10.1371/journal.pone.0130029)
Supplement: S2 Table — (XLSX) [file pone.0130029.s002.xlsx]

## Sheet: S2 Table
S2 Table The 106 SSR loci used in association analysis
Locus	Chr.	Fragment size (bp)	F-Seq	R-Seq	Tm (℃)
Xcfa2153	1A	168-222	TTGTGCATGATGGCTTCAAT	CCAATCCTAATGATCCGCTG	55
Xgwm135	1A	130-150	TGTCAACATCGTTTTGAAAAGG	ACACTGTCAACCTGGCAATG	60
Xgwm164	1A	105-128	ACATTTCTCCCCCATCGTC	TTGTAAACAAATCGCATGCG	55
Xgwm357	1A	117-123	TATGGTCAAAGTTGGACCTCG	AGGCTGCAGCTCTTCTTCAG	55
Xwmc24	1A	125-145	GTGAGCAATTTTGATTATACTG	TACCCTGATGCTGTAATATGTG	50
Xgwm124	1B	188-208	GCCATGGCTATCACCCAG	ACTGTTCGGTGCAATTTGAG	60
Xgwm259	1B	98-110	AGGGAAAAGACATCTTTTTTTTC	CGACCGACTTCGGGTTC	55
Xgwm268	1B	200-246	AGGGGATATGTTGTCACTCCA	TTATGTGATTGCGTACGTACCC	55
Xgwm403	1B	132-144	CGACATTGGCTTCGGTG	ATAAAACAGTGCGGTCCAGG	55
Xgwm413	1B	82-118	TGCTTGTCTAGATTGCTTGGG	GATCGTCTCGTCCTTGGCA	60
Xgwm498	1B	157-159	GGTGGTATGGACTATGGACACT	TTTGCATGGAGGCACATACT	55
Xgwm232	1D	132-142	ATCTCAACGGCAAGCCG	CTGATGCAAGCAATCCACC	60
Xgwm337	1D	168-198	CCTCTTCCTCCCTCACTTAGC	TGCTAACTGGCCTTTGCC	55
Xgwm458	1D	110-120	AATGGCAATTGGAAGACATAGC	TTCGCAATGTTGATTTGGC	60
Xgwm642	1D	174-202	ACGGCGAGAAGGTGCTC	CATGAAAGGCAAGTTCGTCA	60
Xwmc147	1D	140-152	AGAACGAAAGAAGCGCGCTGAG	ATGTGTTTCTTATCCTGCGGGC	60
Xgwm249	2A	168-186	CAAATGGATCGAGAAAGGGA	CTGCCATTTTTCTGGATCTACC	55
Xgwm275	2A	104-120	AATTTTCTTCCTCACTTATTCT	AACAAAAAATTAGGGCC	50
Xgwm294	2A	62-112	GGATTGGAGTTAAGAGAGAACCG	GCAGAGTGATCAATGCCAGA	55
Xgwm311	2A	113-121	TCACGTGGAAGACGCTCC	CTACGTGCACCACCATTTTG	60
Xgwm312	2A	188-252	ATCGCATGATGCACGTAGAG	ACATGCATGCCTACCTAATGG	60
Xgwm372	2A	271-331	AATAGAGCCCTGGGACTGGG	GAAGGACGACATTCCACCTG	60
Xgwm512	2A	179-183	AGCCACCATCAGCAAAAATT	GAACATGAGCAGTTTGGCAC	60
Xgwm515	2A	121-131	AACACAATGGCAAATGCAGA	CCTTCCTAGTAAGTGTGCCTCA	60
Xgwm95	2A	105-131	GATCAAACACACACCCCTCC	AATGCAAAGTGAAAAACCCG	60
Xgwm120	2B	118-162	GATCCACCTTCCTCTCTCTC	GATTATACTGGTGCCGAAAC	60
Xgwm148	2B	138-166	GTGAGGCAGCAAGAGAGAAA	CAAAGCTTGACTCAGACCAAA	60
Xgwm374	2B	182-218	ATAGTGTGTTGCATGCTGTGTG	TCTAATTAGCGTTGGCTGCC	60
Xgwm429	2B	195-227	TTGTACATTAAGTTCCCATTA	TTTAAGGACCTACATGACAC	50
Xgwm501	2B	154-182	GGCTATCTCTGGCGCTAAAA	TCCACAAACAAGTAGCGCC	60
Xgwm526	2B	132-156	CAATAGTTCTGTGAGAGCTGCG	CCAACCCAAATACACATTCTCA	55
Xwmc361	2B	214-226	AATGAAGATGCAAATCGACGGC	ATTCTCGCACTGAAAACAGGGG	60
Xgwm102	2D	134-154	TCTCCCATCCAACGCCTC	TGTTGGTGGCTTGACTATTG	60
Xgwm261	2D	164-204	CTCCCTGTACGCCTAAGGC	CTCGCGCTACTAGCCATTG	55
Xgwm484	2D	131-179	ACATCGCTCTTCACAAACCC	AGTTCCGGTCATGGCTAGG	55
Xgwm539	2D	125-171	CTGCTCTAAGATTCATGCAACC	GAGGCTTGTGCCCTCTGTAG	60
Xcfa2234	3A	140-142	AATCTGACCGAACAAAATCACA	TCGGAGAGTATTAGAACAGTGCC	60
Xgwm155	3A	116-146	CAATCATTTCCCCCTCCC	AATCATTGGAAATCCATATGCC	60
Xgwm2	3A	116-128	CTGCAAGCCTGTGATCAACT	CATTCTCAAATGATCGAACA	50
Xgwm218	3A	136-156	CGGCAAACGGATATCGAC	AACAGTAACTCTCGCCATAGCC	60
Xgwm5	3A	154-176	GCCAGCTACCTCGATACAACTC	AGAAAGGGCCAGGCTAGTAGT	50
Xgwm108	3B	119-131	CGACAATGGGGTCTTAGCAT	TGCACACTTAAATTACATCCGC	60
Xgwm131	3B	104-116	AATCCCCACCGATTCTTCTC	AGTTCGTGGGTCTCTGATGG	60
Xgwm156	3B	299-323	CCAACCGTGCTATTAGTCATTC	CAATGCAGGCCCTCCTAAC	60
Xgwm247	3B	154-254	GCAATCTTTTTTCTGACCACG	ATGTGCATGTCGGACGC	55
Xgwm285	3B	206-304	ATGACCCTTCTGCCAAACAC	ATCGACCGGGATCTAGCC	60
Xgwm389	3B	114-142	ATCATGTCGATCTCCTTGACG	TGCCATGCACATTAGCAGAT	60
Xbarc42	3D	109-115	GCGACTCCTACTGTTGATAGTTC	GCGTTCTTTTATTACTCATTTTGCAT	52
Xcfd64	3D	235-241	ACAGTGTTGTTGCCCCTTTC	CCCATGTTACAGCTTTGGGT	55
Xcfe172	3D	142-152	GCCATGCAGAACTGGCTC	TGCCATCCATCGACACTAAC	55
Xgwm161	3D	149-175	GATCGAGTGATGGCAGATGG	TGTGAATTACTTGGACGTGG	60
Xgwm2	3D	220-232	CTGCAAGCCTGTGATCAACT	CATTCTCAAATGATCGAACA	50
Xgwm3	3D	74-84	GCAGCGGCACTGGTACATTT	AATATCGCATCACTATCCCA	55
Xgwm383	3D	174-190	ACGCCAGTTGATCCGTAAAC	GACATCAATAACCGTGGATGG	60
Xgwm52	3D	136-150	CTATGAGGCGGAGGTTGAAG	TGCGGTGCTCTTCCATTT	60
Xgwm645	3D	144-174	TGACCGGAAAAGGGCAGA	GCCCCTGCAGGAGTTTAAGT	55
Xgwm160	4A	172-186	TTCAATTCAGTCTTGGCTTGG	CTGCAGGAAAAAAAGTACACCC	60
Xgwm610	4A	164-172	CTGCCTTCTCCATGGTTTGT	AATGGCCAAAGGTTATGAAGG	60
Xgwm149	4B	143-171	CATTGTTTTCTGCCTCTAGCC	CTAGCATCGAACCTGAACAAG	55
Xgwm495	4B	154-182	GAGAGCCTCGCGAAATATAGG	TGCTTCTGGTGTTCCTTCG	60
Xgwm513	4B	139-147	ATCCGTAGCACCTACTGGTCA	GGTCTGTTCATGCCACATTG	60
Xgwm538	4B	139-143	GCATTTCGGGTGAACCC	GTTGCATGTATACGTTAAGCGG	60
Xcfd106	4D	185-191	ACGGGTGGTTTTGCTCAGT	ACTCCACCAGCGGAGAAATA	60
Xgwm194	4D	127-137	GATCTGCTCTACTCTCCTCC	CGACGCAGAACTTAAACAAG	50
Xgwm609	4D	91-117	GCGACATGACCATTTTGTTG	GATATTAAATCTCTCTATGTGTG	50
Xbarc56	5A	117-135	GCGGGAATTTACGGGAAGTCAAGAA	GCGAGTGGTTCAAATTTATGTCTGT	58
Xgwm126	5A	191-199	CACACGCTCCACCATGAC	GTTGAGTTGATGCGGGAGG	60
Xgwm186	5A	98-150	GCAGAGCCTGGTTCAAAAAG	CGCCTCTAGCGAGAGCTATG	60
Xgwm304	5A	194-220	AGGAAACAGAAATATCGCGG	AGGACTGTGGGGAATGAATG	55
Xgwm415	5A	130-132	GATCTCCCATGTCCGCC	CGACAGTCGTCACTTGCCTA	55
Xgwm234	5B	225-249	GAGTCCTGATGTGAAGCTGTTG	CTCATTGGGGTGTGTACGTG	55
Xgwm499	5B	96-146	ACTTGTATGCTCCATTGATTGG	GGGGAGTGGAAACTGCATAA	60
Xgwm540	5B	115-137	TCTCGCTGTGAAATCCTATTTC	AGGCATGGATAGAGGGGC	55
Xwmc415	5B	138-160	AATTCGATACCTCTCACTCACG	TCAACTGCTACAACCTAGACCC	55
Xbarc322	5D	209-237	GAGAACATGAACGTGATTTACC	CGCAAACTTGTGTATCCTTATC	50
Xcfd266	5D	163-177	GAAAACAAAACCCATTTGCG	AAGCTTCAGTGCCTTTGGAA	60
Xcfd52	5D	276-284	AGACGGTGTTGGTTCCTGAG	TAGTGGCCGGTGGAATTAAA	60
Xgwm174	5D	169-243	GGGTTCCTATCTGGTAAATCCC	GACACACATGTTCCTGCCAC	55
Xgwm182	5D	156-172	TGATGTAGTGAGCCCATAGGC	TTGCACACAGCCAAATAAGG	60
Xgwm190	5D	204-216	GTGCTTGCTGAGCTATGAGTC	GTGCCACGTGGTACCTTTG	60
Xgwm212	5D	78-100	AAGCAACATTTGCTGCAATG	TGCAGTTAACTTGTTGAAAGGA	60
Xgwm292	5D	196-216	TCACCGTGGTCACCGAC	CCACCGAGCCGATAATGTAC	60
Xgwm358	5D	158-168	AAACAGCGGATTTCATCGAG	TCCGCTGTTGTTCTGATCTC	55
Xgwm583	5D	158-168	TTCACACCCAACCAATAGCA	TCTAGGCAGACACATGCCTG	60
Xcfe273	6A	306-339	AGACCTGGCCTTTCCTCG	AGGACGCAAACGTACTCTCG	55
Xgwm169	6A	181-203	ACCACTGCAGAGAACACATACG	GTGCTCTGCTCTAAGTGTGGG	60
Xgwm570	6A	128-148	TCGCCTTTTACAGTCGGC	ATGGGTAGCTGAGAGCCAAA	60
Xgwm82	6A	144-150	ACGTTAGAAGGTGCAATGGG	AGTGGATGCACCGACTTTG	60
Xgwm132	6B	112-136	TACCAAATCGAAACACATCAGG	CATATCAAGGTCTCCTTCCCC	60
Xgwm193	6B	152-176	CTTTGTGCACCTCTCTCTCC	AATTGTGTTGATGATTTGGGG	60
Xgwm219	6B	148-188	GATGAGCGACACCTAGCCTC	GGGGTCCGAGTCCACAAC	60
Xgdm127	6D	184-188	ACGGGGAAATTAAAACGACC	TGAGATGGAATCGACAGAAA	55
Xgwm469	6D	152-180	CAACTCAGTGCTCACACAACG	CGATAACCACTCATCCACACC	60
Xgwm55	6D	118-138	GCATCTGGTACACTAGCTGCC	TCATGGATGCATCACATCCT	60
Xcfa2257	7A	129-131	GATACAATAGGTGCCTCCGC	CCATTATGTAAATGCTTCTGTTTGA	50
Xgwm130	7A	110-134	AGCTCTGCTTCACGAGGAAG	CTCCTCTTTATATCGCGTCCC	60
Xgwm471	7A	101-149	CGGCCCTATCATGGCTG	GCTTGCAAGTTCCATTTTGC	60
Xwmc168	7A	303-327	AACACAAAAGATCCAACGACAC	CAGTATAGAAGGATTTTGAGAG	50
Xwmc17	7A	176-188	ACCTGCAAGAAATTAGGAACTC	CTAGTGTTTCAAATATGTCGGA	50
Xbarc258	7B	287-299	AGCGGACTGGTAATTAGCAACAAAG	GATCGGCCTCTAGTAAGCTCCT	54
Xgwm297	7B	132-168	ATCGTCACGTATTTTGCAATG	TGCGTAAGTCTAGCATTTTCTG	55
Xgwm333	7B	146-154	GCCCGGTCATGTAAAACG	TTTCAGTTTGCGTTAAGCTTTG	55
Xgwm46	7B	142-188	GCACGTGAATGGATTGGAC	TGACCCAATAGTGGTGGTCA	60
Xgwm537	7B	204-228	ACATAATGCTTCCTGTGCACC	GCCACTTTTGTGTCGTTCCT	60
Xgwm428	7D	128-140	CGAGGCAGCGAGGATTT	TTCTCCACTAGCCCCGC	60
Xgwm44	7D	160-184	GTTGAGCTTTTCAGTTCGGC	ACTGGCATCCACTGAGCTG	60
